# Supplementary material for: Role of Sulfur Compounds in Vegetable and Mushroom Aroma
Source: Molecules. 2022 Sep 19;27(18):6116. doi: 10.3390/molecules27186116 (PMC9502545; doi:10.3390/molecules27186116)
Supplement: Supplementary file 1 [file molecules-27-06116-s001.zip]

Archive with 1 entries (1 files):
- molecules-1848119-supplementary.pdf
